# Supplementary material for: HIV Drug Resistance Mutations Detection by Next-Generation Sequencing during Antiretroviral Therapy Interruption in China
Source: Pathogens. 2021 Feb 25;10(3):264. doi: 10.3390/pathogens10030264 (PMC7996606; doi:10.3390/pathogens10030264)
Supplement: Supplementary file 1 [file pathogens-10-00264-s001.zip]

Archive with 2 entries (2 files):
- Supplementary 2.xls
- Supplementary 1.xls
