# Supplementary material for: HIV Drug Resistance Mutations Detection by Next-Generation Sequencing during Antiretroviral Therapy Interruption in China
Source: Pathogens. 2021 Feb 25;10(3):264. doi: 10.3390/pathogens10030264 (PMC7996606; doi:10.3390/pathogens10030264)
Supplement: Supplementary file 1 [file pathogens-10-00264-s001.zip › Supplementary 2.xls]

## Sheet: DRMs at baseline and follow-up
DATASET S2 The drug resistance mutations of each sample (n=49) at baseline and follow-up detected by the next-generation sequencing, and the value in brackets is the mutation frequencies.
Subject	Months from baseline to follow-up	baseline			follow-up
		PI	NRTI	NNRTI	PI	NRTI	NNRTI
CQ006	9.40984		K65R(1.96)		V82F(1.44)	K65R(1.69), F77L(2.17)	L100V(1.12)
CQ015	9.18033		K65R(1.44)			K65R(1.3)
CQ016	10.5902		K65R(2.03)	H221Y(1.35)		K65R(1.83), F77L(1.65)
CQ017	10.5902		K65R(1.61)			K65R(1.75), F77L(2.11)	L100V(1.3)
CQ022	9.40984		K65R(1.74)	K103N(98.56)		K65R(1.71), D67N(1.16), F77L(1.64)	K103N(96.68)
CQ035	9.40984		K65R(2.12)	Y181C(2.91)	V82F(1.08)	K65R(2.96), D67N(1.02), F77L(1.74)
CQ039	9.08197	N88D(1.5)	K65R(2.1)			K65R(1.87)
CQ046	9.40984	M46L(3.16), V82A(1.11)		K103N(36.91)	M46I(5.27)
CQ094	10.3607		K65R(2.14)	K103N(98.93)	I47V(1.41)	K65R(1.89), D67N(1.18), F77L(1.97)	L100V(1.04), K103N(97.04)
GX001	10.8525		K70E(2.5)			F77L(1.62)
GX002	9.44262		K65R(1.02)			K65R(1.84), F77L(1.8)
GX003	14.5902		K65R(1.64)			K65R(3.05), F77L(2.1)	L100V(1.09)
GX004	14.5902			H221Y(2.04)		M184I(6.57)	Y188C(8.1)
GX011	10.2623					F77L(1.87)
GX012	8.55738	N88D(1.37)	K65R(1.65)			K65R(3.44), F77L(1.75)
GX013	8.55738		K65R(1.82)	K103N(98.67)	N88D(1.14)	K65R(1.57), F77L(1.87)	K103N(96.06)
GX014	9.01639		K65R(1.83)		V82F(1.06)	K65R(1.72), F77L(1.78)	L100V(1.03)
GX020	11.2459					F77L(2.43)
GX022	10.9508		K65R(1.7)		L23I(1.11), M46L(2.21)	F77L(1.49)
GX031	11.2459				L23I(1.11)	D67N(1.04), F77L(1.9)
GX039	10.9508		M184I(3.45), K219E(1.35)			F77L(1.68)
GX042	10.5246					F77L(1.8)
GX044	11.2459					F77L(1.92)	L100V(1.1)
GX046	11.1148		K65R(1.97)		L23I(1.0), I84V(2.76)	K65R(2.04), F77L(1.66)	L100V(1.24)
GX047	13.3443		K65R(2.17), M184V(1.47)	E138G(1.87)		K65R(2.05), F77L(1.65)
GX048	13.8033			V179D(61.26)			V179D(98.43)
GX049	10.9836	M46I(5.14)
GX051	13.9672			K101E(4.05)
GX058	10.7869	N88D(5.0)					F227L(1.61)
GX059	13.8033		K65R(1.62)			K65R(1.77)
GX060	13.8033		K65R(1.68)	E138A(27.38), Y188H(1.71)		K65R(1.61)	E138A(94.3)
GX064	10.8525		K65R(2.05)	K103N(43.68)		K65R(1.72)	K103N(15.32)
GX070	13.377		K65R(1.64)			K65R(1.83)
GX071	13.082		K65R(1.61)		D30N(6.45), V82F(1.07)	K65R(1.87), F77L(1.54)	L100V(1.03)
GX088	10.0656	D30N(5.43)		K238T(4.35)			V106A(8.72)
GX089	10.1967					F77L(4.19)
GX090	12.2295
GX095	9.77049		K65R(1.72)			K65R(1.77), F77L(1.82)	L100V(1.29)
GX096	7.21311	I54V(1.27)
YN004	6.95082		K65R(1.82)	K103N(7.23), E138A(92.02), V179D(8.9), Y188L(1.42)	V82F(1.17)	K65R(1.52), F77L(2.04)	E138A(97.68)
YN005	6.95082	N83D(1.0)	K65R(1.64)		V82F(1.02)	K65R(1.65), F77L(1.85)	L100V(1.36)
YN016	6.95082		K65R(2.14)			K65R(1.61), F77L(2.03)	L100V(1.23)
YN024	5.96721		K65R(1.64)
YN025	5.96721		K65R(1.44), T215A(1.09), K219E(1.09)		V82F(1.14)	K65R(1.56), F77L(1.77)	L100V(1.21)
YN026	6.03279		K65R(1.63)	K103N(98.77)	V82F(1.3)	K65R(2.26), D67N(1.07), F77L(2.21)	K103N(97.06)
YN028	5.86885					F77L(1.45)
YN030	5.34426		K65R(2)			K65R(1.9), F77L(1.8)	L100V(1.17)
YN031	5.40984		K65R(1.66)		I54T(1.33)	K65R(1.73), F77L(1.92)	L100V(1.18)
YN040	6.29508		K65R(1.4), M184V(23.63)	K103N(90.93), Y188L(6.7), P225H(51.21)		K65R(1.91)	K103N(98.62), P225H(4.11)
