# Supplementary material for: HIV Drug Resistance Mutations Detection by Next-Generation Sequencing during Antiretroviral Therapy Interruption in China
Source: Pathogens. 2021 Feb 25;10(3):264. doi: 10.3390/pathogens10030264 (PMC7996606; doi:10.3390/pathogens10030264)
Supplement: Supplementary file 1 [file pathogens-10-00264-s001.zip › Supplementary 1.xls]

## Sheet: DRMs detected by SS and NGS
DATASET S1 The HIV drug resistance mutations of each sample (n=174) were detected by Sanger sequencing and the next-generation sequencing.
SID	Sanger sequencing			next-generation sequencing
	PI	NRTI	NNRTI	PI	NRTI	NNRTI
CQ001					K65R(2.26)
CQ006					K65R(1.96)
CQ008					K65R(1.92)
CQ013			K103N		K65R(3.53)	K103N(98.76)
CQ015					K65R(1.44)
CQ016					K65R(2.03)	H221Y(1.35)
CQ017					K65R(1.61)
CQ018					K65R(1.63)
CQ020					K65R(1.67)
CQ021			V179D		K65R(2.17)	G190E(5.41), V179D(67.26)
CQ022			K103N		K65R(1.74)	K103N(98.56)
CQ024					K65R(4.36)
CQ025			K103N, P225H			K103N(98.88), P225H(98.95)
CQ026					K65R(1.88)
CQ027					K65R(2.04), F77L(1.75)
CQ031					K65R(2.07)
CQ035					K65R(2.12)	Y181C(2.91)
CQ039				N88D (1.5)	K65R(2.1)
CQ041					K65R(4.23)
CQ045						F227L(2.2)
CQ046			K103N	M46L (3.16), V82A (1.11)		K103N(36.91)
CQ048			K103N, V106M, G190A	M46I (1.13)		K103N(21.95), V106M(85.94), G190A(80.29), F227L(1.81)
CQ049
CQ052					K65R(1.83)	Y188C(22.96)
CQ053			K103N		K65R(3.69)	K103N(98.64)
CQ054					K65R(1.75)
CQ055	Q58E			Q58E (99.26)	K65R(1.49)
CQ057
CQ058			K103N		K65R(9)	K103N(98.28)
CQ059					K65R(1.94)
CQ060				N88D (1.29)	K65R(1.89)
CQ062			V179D, G190A			V179D(98.9), G190A(99.36)
CQ066					F77L(1.32)
CQ068					K65R(1.58)	M230I(1.53)
CQ075					K65R(2.3)
CQ078					K65R(2.5)
CQ080					K65R(2.39)
CQ083			E138A		K65R(1.74)	V106A(14.48), E138A(99.41)
CQ089					T215I(4.53)	Y181C(4.69)
CQ090			K103N		K65R(1.86)	K103N(98.75)
CQ092					K65R(2.47)
CQ094			K103N		K65R(2.14)	K103N(98.93)
CQ097					K65R(2.13)
GX001					K70E(2.5)
GX002					K65R(1.02)
GX003					K65R(1.64)
GX004						H221Y(2.04)
GX005
GX008
GX009						H221Y(1.98), M230I(1.14)
GX010					K65R(1.5)
GX011
GX012				N88D (1.37)	K65R(1.65)
GX013			K103N		K65R(1.82)	K103N(98.67)
GX014					K65R(1.83)
GX016			K103N		K65R(1.65), K219Q(12.81)	K103N(26.55)
GX017
GX018			K103N, Y188L	I50V (1.04)		K103N(98.8), Y188L(58.95)
GX020
GX022					K65R(1.7)
GX024			K103N			K103N(98.2), P225H(11.77), K238T(8.28)
GX031
GX034
GX037
GX038					K65R(1.88)
GX039					M184I(3.45), K219E(1.35)
GX042
GX044
GX046					K65R(1.97)
GX047					K65R(2.17), M184V(1.47)	E138G(1.87)
GX048			V179D			V179D(61.26)
GX049				M46I (5.14)
GX050					K65R(1.56)
GX051						K101E(4.05)
GX055					M184I(3.56)
GX058				N88D (5)
GX059					K65R(1.62)
GX060					K65R(1.68)	E138A(27.38), Y188H(1.71)
GX061
GX062
GX063
GX064					K65R(2.05)	K103N(43.68)
GX068					K65R(1.68)
GX070					K65R(1.64)
GX071					K65R(1.61)
GX072					K65R(2.19), F77L(1.15)
GX074					K65R(1.66)	F227L(1.9)
GX075					K65R(1.51)
GX080
GX084
GX088				D30N (5.43)		K238T(4.35)
GX089
GX090
GX091				L10F (1.5)
GX095					K65R(1.72)
GX096				I54V (1.27)
HN014
HN015
HN016			E138A	M46I (2.6)		E138A(99.23)
HN046				M46I (12.75)
HN047			K103N, Y181C, H221Y			K103N(98.1), Y181C(98.97), H221Y(98.68)
HN049
HN050
HN051
HN052
HN053
HN055			V106M (poor sequence)
HN056
HN057
HN058			V108I		T215A(2.58)	V108I(25.8), E138A(1.22)
SC001					K65R(1.9)
SC003					K65R(1.59)
SC005					K65R(6.3)	V179D(10.82)
SC006					K65R(1.82), K70Q(1.31)
SC007				I54T (2.55)	K65R(1.78)
SC008					K65R(1.77), K70E(1.05)
SC009			E138A	I47V (1.16)	K65R(1.82), F77L(1.25)	E138A(99.12)
SC010				F53L (1.07)	K65R(1.47)
SC011					K65R(1.77)
SC041			K103N		K65R(1.74)	K103N(98.41)
SC049					K65R(1.76)
SC052					K65R(1.63)
SC060					K65R(1.74)
SC063					K65R(2.42)
SC065					K65R(1.62)
SC069					K65R(2.32)	E138K(1.01)
SC070					K65R(1.92)
SC072					K65R(1.97)
SC076			V179D		K65R(1.83)	E138G(1.65), V179D(24.84)
SC079					K65R(2.01)
SC084					K65R(2.07)
SC085			K103N		K65R(2), K219Q(1.34)	K103N(49.42)
SC089				I50V (2.68)	K65R(1.93)
SC090				F53L (1.41)	K65R(1.61)
SC091			K103N		K65R(2.13)	K103N(27.54), V179D(5.33)
SC095			K103N		K65R(1.56)	K103N(35.6), V179D(4.86)
SC096					K65R(2.04)
SC097			K103N		K65R(1.6)	K103N(40.22)
SC098					K65R(1.67)
SC099			V106M, V179D	V82A (1.96)	K65R(1.86)	V106M(82.33), V179D(82.4)
SC101				M46L (1.75)	K65R(2.75)
YN002			K103N		K65R(1.67)	K103NS(96.2)
YN003					K65R(1.69)
YN004			E138A, V179D		K65R(1.82)	K103N(7.23), E138A(92.02), V179D(28.9), Y188L(1.42)
YN005				N83D (1)	K65R(1.64)
YN006					K65R(1.54)
YN008					K65R(2.05)	V179D(2.7)
YN009					K65R(2.12), M184I(1.24)
YN010			V179D		K65R(2.08)	V179D(98.97)
YN011					K65R(1.77)
YN014					K65R(2.04)
YN015					K65R(1.74)
YN016					K65R(2.14)
YN017			V179D			V179D(93.96)
YN019			E138A		K65R(1.32)	E138A(99.23)
YN020					K65R(1.55)
YN021
YN022
YN023					K65R(1.76)
YN024					K65R(1.64)
YN025					K65R(1.44), K219E(1.09), T215A(1.09)
YN026			K103N		K65R(1.63)	K103N(98.77)
YN027			V179D		K65R(1.78)	V179D(99.13)
YN028
YN029			V179D	M46I (1.08)	K65R(1.77), T215I(1.3)	V179D(78.29)
YN030					K65R(2)
YN031					K65R(1.66)
YN032			E138A			E138A(41.18), H221Y(1.41)
YN033			K103N		K65R(1.79)	K103N(98.72), V108I(1.72)
YN037					K65R(2.6)
YN039					K65R(1.4)	K103N(1.27), E138K(1.35)
YN040		M184V	K103N, P225H		K65R(1.4), M184V(23.63)	K103N(90.93), Y188L(6.7), P225H(51.21)
YN042			V179D		K65R(1.55)	V179D(86.11)
YN043					K65R(1.53)	E138G(1.04), F227C(1.26)
